# Supplementary material for: Drought-Induced Zinc Finger Transcription Factor OsDi19-3 Positively Regulates Drought Stress Acclimatization in Rice (Oryza sativa L.)
Source: Plants (Basel). 2025 May 21;14(10):1560. doi: 10.3390/plants14101560 (PMC12115221; doi:10.3390/plants14101560)
Supplement: Supplementary file 1 [file plants-14-01560-s001.zip]

Archive with 1 entries (1 files):
- plants-3616663-supplementary.pdf
